# Supplementary material for: Toward Detection of FeH+ in the Interstellar Medium: Infrared Multiple Photon Dissociation Spectroscopy of Ar2FeH+
Source: J Phys Chem Lett. 2022 Jun 21;13(25):5867–72. doi: 10.1021/acs.jpclett.2c01511 (PMC9251756; doi:10.1021/acs.jpclett.2c01511)
Supplement: Supplementary file 2 — jz2c01511_si_002.xlsx [file jz2c01511_si_002.xlsx]

## Sheet: Figure_1a
	exp. Temperature	80 K
	Calibrated Wavenumber	Delay time	Irradiation Time	IRMPD Yield	Noise
	cm-1	s	s	%	%
	1601.92	3	3	0	2.11325
	1616.95	3	3	0	1.773
	1631.98	3	3	0	1.54628
	1633.99	3	3	0	1.60322
	1660.04	3	3	0	1.73943
	1662.04	3	3	0	1.81652
	1692.1	3	3	0	1.53448
	1694.1	3	3	0	1.82073
	1697.11	3	3	0	1.91852
	1700.12	3	3	0	1.77956
	1702.12	3	3	0	1.83505
	1705.13	3	3	0	1.70491
	1708.13	3	3	0	1.96142
	1712.14	3	3	0	1.87511
	1715.14	3	3	0	1.99191
	1718.15	3	3	0	1.7441
	1722.16	3	3	0	1.74624
	1727.17	3	3	0	1.87164
	1732.18	3	3	0	2.27678
	1742.2	3	3	0	2.26645
	1752.22	3	3	0	1.98996
	1762.24	3	3	0	1.6867
	1772.26	3	3	0	1.34629
	1777.27	3	3	0	1.32727
	1782.28	3	3	0	1.35446
	1792.3	3	3	0	1.228
	1802.32	3	3	0	1.26164
	1812.33	3	3	0	1.22586
	1817.34	3	3	0	1.29998
	1822.35	3	3	0	1.18318
	1827.36	3	3	0	1.53793
	1832.37	3	3	2.03531	1.43839
	1834.38	3	3	2.87442	1.41157
	1836.38	3	3	3.89978	1.48055
	1838.39	3	3	5.5793	1.47689
	1840.39	3	3	8.32889	1.50806
	1842.39	3	3	11.0271	1.5037
	1844.4	3	3	14.9096	1.64028
	1846.4	3	3	21.8574	1.87306
	1848.41	3	3	28.1584	2.15659
	1850.41	3	3	39.2398	2.5686
	1852.41	3	3	53.335	2.76637
	1854.42	3	3	59.249	3.03983
	1856.42	3	3	59.6953	2.92223
	1858.42	3	3	66.1528	2.94938
	1860.43	3	3	61.3242	3.0874
	1862.43	3	3	55.2996	3.03379
	1864.44	3	3	54.0878	2.62597
	1866.44	3	3	44.7582	2.40408
	1868.44	3	3	33.43	2.02951
	1872.45	3	3	19.1972	1.65781
	1877.46	3	3	8.05981	1.58083
	1882.47	3	3	3.50974	1.52059
	1887.48	3	3	2.02454	1.34794
	1892.49	3	3	1.4904	1.42951
	1897.5	3	3	0	1.39252
	1902.51	3	3	1.54222	1.30992
	1907.52	3	3	0	1.29906
	1912.53	3	3	0	1.33557
	1927.56	3	3	0	1.52175
	1927.56	3	3	0	1.45265
	1942.59	3	3	0	1.40818
	1957.62	3	3	0	1.41178
	1967.64	3	3	0	1.4761
	1972.65	3	3	1.66338	1.47561
	1977.66	3	3	1.67235	1.46977
	1982.67	3	3	1.60836	1.60436
	1987.68	3	3	2.16324	1.63762
	1992.69	3	3	2.75995	1.65692
	1997.7	3	3	2.47378	1.5487
	2002.71	3	3	2.40741	1.62362
	2004.71	3	3	2.53686	1.63485
	2006.72	3	3	2.33473	1.70055
	2008.72	3	3	2.07426	1.63458
	2012.73	3	3	1.6574	1.56919
	2017.74	3	3	1.86672	1.59894
	2022.75	3	3	1.97919	1.72168
	2027.76	3	3	2.52068	1.75053
	2032.77	3	3	0	1.32826
	2042.79	3	3	1.51541	1.37836
	2046.79	3	3	1.36351	1.25142
	2048.8	3	3	1.60128	1.50028
	2050.8	3	3	1.58123	1.44498
	2052.81	3	3	1.38113	1.23459
	2054.81	3	3	1.40807	1.28129
	2056.81	3	3	1.46369	1.22831
	2058.82	3	3	1.60522	1.51251
	2062.82	3	3	1.63796	1.23145
	2067.83	3	3	2.13939	1.84095
	2072.84	3	3	1.43953	1.43507
	2082.86	3	3	1.89443	1.82999
	2087.87	3	3	2.50359	1.86389
	2092.88	3	3	2.45078	1.98026
	2097.89	3	3	0	1.97732
	2102.9	3	3	0	1.80108
	2122.94	3	3	0	2.08579
	2142.98	3	3	0	2.09936
	2163.02	3	3	0	1.96191
	2183.06	3	3	0	1.99768
	2203.1	3	3	0	1.47603
	2243.18	3	3	0	2.21925
	2283.26	3	3	0	2.11187
	2323.33	3	3	0	2.14568

## Sheet: Figure_1b
	exp. Temperature	80 K
	Calibrated Wavenumber	Delay time	Irradiation Time	IRMPD Yield	Noise
	cm-1	s	s	%	%
	1782.28	6	3	0	0.6705
	1792.3	6	3	0.78363	0.65704
	1797.31	6	3	0.67071	0.65444
	1802.32	6	3	0	0.65497
	1807.32	6	3	0.68501	0.65833
	1812.33	6	3	0	0.70773
	1816.34	6	3	0.81754	0.60099
	1820.35	6	3	0	0.69541
	1824.36	6	3	0.89253	0.62872
	1828.37	6	3	0.83746	0.66606
	1832.37	6	3	1.15567	0.6376
	1834.38	6	3	1.45426	0.65591
	1836.38	6	3	2.0498	0.65547
	1838.39	6	3	2.5993	0.70706
	1840.39	6	3	3.92357	0.7441
	1842.39	6	3	5.99274	0.69314
	1844.4	6	3	8.92342	0.81169
	1846.4	6	3	13.6446	0.91526
	1848.41	6	3	21.2213	1.08935
	1850.41	6	3	30.1672	1.39641
	1852.41	6	3	36.9611	1.75823
	1854.42	6	3	44.1353	1.95607
	1856.42	6	3	46.9657	2.12202
	1858.42	6	3	51.2218	2.37901
	1860.43	6	3	49.6746	2.34936
	1862.43	6	3	45.8588	1.84607
	1864.44	6	3	44.8742	1.80113
	1866.44	6	3	38.9493	1.49599
	1868.44	6	3	32.7233	1.19029
	1872.45	6	3	17.8375	0.86403
	1877.46	6	3	6.43885	0.60951
	1882.47	6	3	1.85671	0.59079
	1887.48	6	3	1.21015	0.55138
	1892.49	6	3	0.71388	0.60649
	1897.5	6	3	0.72082	0.5695
	1902.51	6	3	0	0.60044
	1907.52	6	3	0	0.55069
	1912.53	6	3	0.56854	0.55244
	1917.54	6	3	0.72775	0.55696
	1922.55	3	10	0	0.55004
	1942.59	3	10	2.76764	1.78581
	1952.61	3	10	3.02502	2.11497
	1962.63	3	10	3.93063	2.00658
	1967.64	3	10	3.15305	2.16333
	1972.65	3	10	4.44268	2.25348
	1977.66	3	10	4.32051	2.23194
	1982.67	3	10	5.54245	2.34744
	1987.68	3	10	5.56383	2.39406
	1992.69	3	10	6.75312	2.31154
	1997.7	3	10	8.85728	2.40767
	2002.71	3	10	8.96496	2.49674
	2007.72	3	10	10.2816	2.77838
	2012.73	3	10	9.45979	2.81158
	2017.74	3	10	10.2756	2.98485
	2022.75	3	10	9.64939	3.32691
	2027.76	3	10	7.97119	3.02834
	2032.77	3	10	5.68743	2.67088
	2035.77	3	10	5.62008	4.39122
	2038.78	3	10	7.61946	5.4366
	2041.78	3	10	3.80416	3.28735
	2044.79	3	10	10.0534	4.4025
	2047.8	3	10	10.4566	4.47047
	2050.8	3	10	7.10981	4.43076
	2056.81	3	10	8.7384	5.39333
	2059.82	3	10	9.62984	8.45533
	2062.82	3	10	9.62334	7.44389
	2065.83	3	10	6.10802	3.3504
	2074.85	3	10	4.03021	3.2845
	2077.85	3	10	4.20577	3.8561
	2086.87	3	10	12.445	8.39194
	2089.88	3	10	10.986	3.88307
	2092.88	3	10	8.92587	2.4113
	2095.89	3	10	8.01857	2.82206
	2098.9	3	10	8.38092	2.71018
	2102.9	3	10	5.81902	2.4609
	2107.91	3	10	4.82587	2.34444
	2112.92	3	10	3.67767	2.20542
	2117.93	3	10	4.32935	2.31892

## Sheet: Figure_S6a
	exp. Temperature	Room Temperature
	Calibrated Wavenumber	Delay time	Irradiation Time	IRMPD Yield	Noise
	cm-1	s	s	%	%
	1405.54	0	3	15.5185	2.07347
	1415.56	0	3	15.4693	2.22921
	1425.58	0	3	15.5595	2.29056
	1435.6	0	3	15.626	2.13704
	1445.62	0	3	16.8365	2.49432
	1455.64	0	3	16.822	2.75226
	1465.66	0	3	17.6427	2.71042
	1475.68	0	3	14.6973	2.50749
	1485.7	0	3	15.9665	2.53657
	1495.72	0	3	15.1221	2.52039
	1505.74	0	3	15.5945	2.82055
	1515.75	0	3	15.8198	2.65821
	1525.77	0	3	14.7731	2.44963
	1535.79	0	3	16.1701	2.65854
	1545.81	0	3	15.5647	2.38058
	1555.83	0	3	15.7414	2.46528
	1565.85	0	3	15.2357	2.32574
	1575.87	0	3	14.9987	2.41566
	1585.89	0	3	14.9382	2.61675
	1595.91	0	3	15.3675	2.41483
	1605.93	0	3	15.0734	2.33402
	1615.95	0	3	14.5074	2.58142
	1625.97	0	3	15.2782	2.3693
	1635.99	0	3	15.1848	2.49037
	1646.01	0	3	15.3153	2.41862
	1656.03	0	3	15.9469	2.72669
	1666.05	0	3	14.6634	2.35563
	1676.07	0	3	15.373	2.5684
	1686.09	0	3	14.9973	2.20407
	1696.11	0	3	14.6612	2.29227
	1706.13	0	3	14.9079	2.34255
	1716.15	0	3	14.7705	2.20482
	1726.17	0	3	15.0019	2.47925
	1736.19	0	3	13.9626	2.17895
	1746.21	0	3	14.5328	2.32499
	1756.23	0	3	12.0235	2.01576
	1766.24	0	3	13.5854	2.30872
	1776.26	0	3	13.84	2.26523
	1786.28	0	3	13.3182	2.25887
	1796.3	0	3	13.4591	2.27044
	1806.32	0	3	15.5818	2.24344
	1816.34	0	3	13.9599	2.24247
	1826.36	0	3	17.275	2.38399
	1836.38	0	3	31.9018	2.50931
	1846.4	0	3	71.6433	2.5716
	1856.42	0	3	85.2038	2.80359
	1866.44	0	3	67.3377	2.7398
	1876.46	0	3	31.4081	2.59126
	1886.48	0	3	13.7392	2.02067
	1896.5	0	3	13.7165	2.25029
	1906.52	0	3	12.9123	2.12954
	1916.54	0	3	12.9272	2.13243
	1926.56	0	3	12.3373	2.23282
	1936.58	0	3	12.8096	2.15327
	1946.6	0	3	13.5026	2.07512
	1956.62	0	3	12.9312	2.26514
	1966.64	0	3	13.0419	2.21475
	1976.66	0	3	14.1514	2.18646
	1986.68	0	3	15.2066	2.27784
	1996.7	0	3	14.4724	2.02454
	2006.72	0	3	14.2975	2.1236
	2016.73	0	3	13.6369	2.06891
	2026.75	0	3	12.8238	2.19388
	2036.77	0	3	13.263	2.12896
	2046.79	0	3	12.8307	2.1396
	2056.81	0	3	13.1972	2.12874
	2066.83	0	3	13.5772	2.00383
	2076.85	0	3	13.2785	2.03468
	2086.87	0	3	13.2158	2.23326
	2096.89	0	3	13.024	1.97879
	2106.91	0	3	13.22	1.98968
	2116.93	0	3	12.0052	1.92821
	2126.95	0	3	12.343	1.94949
	2136.97	0	3	12.9334	2.2169
	2146.99	0	3	11.6602	1.8825
	2157.01	0	3	12.6947	2.07223
	2167.03	0	3	12.3906	2.03699
	2177.05	0	3	12.6319	1.97757
	2187.07	0	3	12.9764	2.05501
	2197.09	0	3	12.0023	1.94462
	2207.11	0	3	12.797	1.915
	2217.13	0	3	12.131	1.92813
	2227.15	0	3	12.1172	2.02673
	2237.17	0	3	12.959	2.02039

## Sheet: Figure_S6b
	exp. Temperature	Room Temperature
	Calibrated Wavenumber	Delay time	Irradiation Time	IRMPD Yield	Noise
	cm-1	s	s	%	%
	1601.92	2	3	8.24592	1.97864
	1621.96	2	3	19.0352	3.7941
	1642	2	3	21.3547	3.82311
	1662.04	2	3	20.4093	3.50305
	1682.08	2	3	21.6617	3.29077
	1692.1	2	3	21.935	3.46098
	1702.12	2	3	15.599	3.75748
	1707.13	2	3	7.76032	1.41389
	1712.14	2	3	22.1442	3.73942
	1717.15	2	3	20.2901	3.51703
	1722.16	2	3	21.6633	3.17504
	1732.18	2	3	21.6723	2.52405
	1742.2	2	3	20.578	2.60754
	1752.22	2	3	21.4448	2.89757
	1762.24	2	3	20.1501	3.22452
	1772.26	2	3	8.93782	1.50959
	1782.28	2	3	10.5698	2.2394
	1792.3	2	3	19.4589	3.97341
	1797.31	2	3	19.8753	3.71814
	1802.32	2	3	20.9382	3.1823
	1807.32	2	3	15.5455	2.32787
	1812.33	2	3	13.1035	1.904
	1817.34	2	3	9.66136	1.4367
	1822.35	2	3	15.6079	2.57557
	1827.36	2	3	11.923	2.18448
	1832.37	2	3	25.5544	3.98464
	1837.38	2	3	13.9694	1.47743
	1842.39	2	3	25.6567	3.34322
	1847.4	2	3	38.4052	3.26926
	1852.41	2	3	35.4136	2.67041
	1857.42	2	3	44.5054	3.3034
	1862.43	2	3	49.8619	3.70942
	1867.44	2	3	25.9964	2.52138
	1872.45	2	3	34.3043	3.53517
	1877.46	2	3	27.1854	3.34358
	1882.47	2	3	24.2656	2.95662
	1887.48	2	3	19.6488	3.15618
	1892.49	2	3	18.2627	2.75197
	1897.5	2	3	19.2089	2.62783
	1902.51	2	3	10.4071	1.65798
	1907.52	2	3	12.486	2.59639
	1912.53	2	3	8.60043	1.43081
	1917.54	2	3	18.7131	2.56309
	1922.55	2	3	19.082	2.58638
	1932.57	2	3	18.9641	3.04974
	1942.59	2	3	17.7358	3.13364
	1952.61	2	3	17.2588	3.00253
	1962.63	2	3	11.8463	2.90962
	1972.65	2	3	15.0145	3.26069
	1982.67	2	3	17.0473	3.54341
	1992.69	2	3	17.7281	3.33295
	2002.71	2	3	19.7929	2.74424
	2012.73	2	3	17.3295	3.43202
	2022.75	2	3	14.2772	2.82024
	2032.77	2	3	9.10052	1.59908
	2042.79	2	3	16.8492	3.07363
	2052.81	2	3	14.8001	3.09078
	2062.82	2	3	14.4952	3.17589
	2072.84	2	3	16.0953	3.2875
	2082.86	2	3	16.2618	2.33289
	2092.88	2	3	12.7894	2.01485
	2102.9	2	3	16.4723	3.13149
	2112.92	2	3	17.171	3.02716
	2132.96	2	3	18.0997	2.53395
	2153	2	3	18.2062	2.72016
	2173.04	2	3	17.2495	2.64249
	2193.08	2	3	17.1178	2.42445
	2203.1	2	3	18.0506	2.52302

## Sheet: Figure_S6c
	exp. Temperature	80 K
	Calibrated Wavenumber	Delay time	Irradiation Time	IRMPD Yield	Noise
	cm-1	s	s	%	%
	1702.12	0	3	1.72114	0.83263
	1712.14	0	3	1.71053	0.79163
	1722.16	0	3	1.65312	0.72887
	1732.18	0	3	1.56174	0.72815
	1742.2	0	3	1.35998	0.7164
	1752.22	0	3	1.3786	0.76107
	1762.24	0	3	1.33107	0.67229
	1772.26	0	3	1.32684	0.67311
	1782.28	0	3	1.3659	0.66207
	1792.3	0	3	1.20316	0.62256
	1802.32	0	3	1.45437	0.64708
	1812.33	0	3	1.43767	0.64075
	1817.34	0	3	1.93626	0.62228
	1822.35	0	3	2.34328	0.64897
	1827.36	0	3	3.75116	0.61055
	1832.37	0	3	6.83967	0.67288
	1834.38	0	3	8.64172	0.69626
	1836.38	0	3	11.5506	0.72781
	1838.39	0	3	15.8506	0.73249
	1840.39	0	3	21.4724	0.74076
	1842.39	0	3	27.8255	0.79016
	1844.4	0	3	37.4007	0.89535
	1846.4	0	3	47.9602	0.93514
	1848.41	0	3	58.6133	0.96856
	1850.41	0	3	62.5354	1.02849
	1852.41	0	3	68.2104	1.05939
	1854.42	0	3	74.5637	1.15087
	1856.42	0	3	73.2728	1.12027
	1858.42	0	3	67.5858	1.0412
	1860.43	0	3	70.274	1.1095
	1862.43	0	3	68.8242	1.1107
	1864.44	0	3	67.3906	1.10878
	1866.44	0	3	51.8899	1.03659
	1868.44	0	3	45.1426	0.96538
	1872.45	0	3	26.2723	0.87452
	1877.46	0	3	12.1798	0.7488
	1882.47	0	3	6.06362	0.67769
	1887.48	0	3	3.06673	0.66484
	1892.49	0	3	2.56099	0.62851
	1897.5	0	3	2.15013	0.63216
	1902.51	0	3	2.11971	0.63632
	1912.53	0	3	1.40646	0.64057
	1922.55	0	3	1.59057	0.67031
	1932.57	0	3	1.45755	0.67724
	1942.59	0	3	1.46595	0.64623
	1952.61	0	3	1.69257	0.73521
	1962.63	0	3	1.7337	0.7287
	1972.65	0	3	1.92667	0.68384
	1982.67	0	3	2.38158	0.75013
	1992.69	0	3	2.81484	0.81947
	2002.71	0	3	2.99108	0.85014
	2012.73	0	3	2.98702	0.81442
	2022.75	0	3	2.21035	0.77529
	2032.77	0	3	2.045	0.70825
	2042.79	0	3	1.89097	0.69348
	2052.81	0	3	2.17172	0.63618
	2062.82	0	3	2.28008	0.63123
	2072.84	0	3	2.4173	0.66061
	2082.86	0	3	2.27013	0.66333
	2092.88	0	3	2.20947	0.61921
	2102.9	0	3	1.73173	0.6684
